# Supplementary material for: Chromatin factor YY1 controls fetal hematopoietic stem cell migration and engraftment in mice
Source: J Clin Invest. 2025 Jul 29;135(19):e188140. doi: 10.1172/JCI188140 (PMC12483607; doi:10.1172/JCI188140)
Supplement: Supporting data values [file jci-135-188140-s195.xlsx]

## Sheet: Table 1
offspring table
	e14.5	Genotype	Observed	Expected	Chi squared
		Yy1f/+	97	96.5	0.00848682	"=CHISQ.TEST(D3:D6,E3:E6)"
		Yy1f/f	108	96.5
		Yy1f/+ Vav-Cre	112	96.5
		Yy1f/f Vav-Cre	69	96.5
		Total	386
	e19.5	Genotype	Observed	Expected	Chi squared
		Yy1f/+	21	25.25	0.013818	"=CHISQ.TEST(D12:D15,E12:E15)"
		Yy1f/f	28	25.25
		Yy1f/+ Vav-Cre	37	25.25
		Yy1f/f Vav-Cre	15	25.25
		Total	101
	Weanling	Genotype	Observed	Expected	Chi squared
		Yy1f/+	30	25.25	1.5649e-07	"=CHISQ.TEST(D21:D24,E21:E24)"
		Yy1f/f	35	25.25
		Yy1f/+ Vav-Cre	36	25.25
		Yy1f/f Vav-Cre	0	25.25
		Total	101

## Sheet: Fig. 1D
Relative mRNA expression
Yy1f/f, n=7	Yy1f/f Vav-Cre, n=6
1.48584	0.016078
1.24944	0.037977
0.953481	0.053708
0.835827	0.028385
1.02192	0.071857
0.841641	0.005967
0.611861
Unpaired t test
P value	<0.0001
P value summary	****
Significantly different (P < 0.05)?	Yes
One- or two-tailed P value?	Two-tailed
t, df	t=8.077, df=11
How big is the difference?
Mean of column A	1
Mean of column B	0.03566
Difference between means (B - A) ± SEM	-0.9643 ± 0.1194
95% confidence interval	-1.227 to -0.7016
R squared (eta squared)	0.8557
F test to compare variances
F, DFn, Dfd	141.8, 6, 5
P value	<0.0001
P value summary	****
Significantly different (P < 0.05)?	Yes
Data analyzed
Sample size, column A	7
Sample size, column B	6

## Sheet: Fig 1E
	Kaplan-Meier survival curve of Yy1f/f and Yy1f/f Vav-Cre mice
		Time (Days)	Yy1f/f	Yy1f/fVav-Cre					Comparison of Survival Curves
		3		1
		1.5		1					Log-rank (Mantel-Cox) test
		1		1					Chi square	51.3
		2		1					df	1
		2		1					P value	<0.0001
		2		1					P value summary	****
		2		1					Are the survival curves sig different?	Yes
		2		1
		2		1					Gehan-Breslow-Wilcoxon test
		2		1					Chi square	48.98
		2		1					df	1
		2		1					P value	<0.0001
		2		1					P value summary	****
		2		1					Are the survival curves sig different?	Yes
		2		1
		30	0						Median survival
		30	0						Yy1f/f	Undefined
		30	0						Yy1f/fVav-Cre	2
		30	0
		30	0						Hazard Ratio (Mantel-Haenszel)	A/B	B/A
		30	0						Ratio (and its reciprocal)	0.008957	111.6
		30	0						95% CI of ratio	0.002465 to 0.03255	30.72 to 405.7
		30	0
		30	0						Hazard Ratio (logrank)	A/B	B/A
		30	0						Ratio (and its reciprocal)	0
		30	0						95% CI of ratio	-1.000 to -1.000	-1.000 to -1.000
		30	0
		30	0
		30	0
		30	0
		30	0
		30	0
		30	0
		30	0
		30	0
		30	0
		30	0
		30	0
		30	0
		30	0
		30	0
		30	0
		30	0
		30	0
		30	0
		30	0
		30	0

## Sheet: Fig. 1G
Body weight
Yy1f/f, n=17	Yy1f/f Vav-Cre, n=7
1.3763	1.243
1.5473	1.2318
1.4721	1.1945
1.3716	1.29
1.4995	1.2155
1.3521	1.3285
1.3909	1.214
1.3898
1.3759
1.4501
1.4041
1.3618
1.4395
1.5516
1.4816
1.4095
1.4182
Unpaired t test
P value	<0.0001
P value summary	****
Significantly different (P < 0.05)?	Yes
One- or two-tailed P value?	Two-tailed
t, df	t=6.949, df=22
How big is the difference?
Mean of column A	1.429
Mean of column B	1.245
Difference between means (B - A) ± SEM	-0.1836 ± 0.02642
95% confidence interval	-0.2384 to -0.1288
R squared (eta squared)	0.687
F test to compare variances
F, DFn, Dfd	1.732, 16, 6
P value	0.514
P value summary	ns
Significantly different (P < 0.05)?	No
Data analyzed
Sample size, column A	17
Sample size, column B	7

## Sheet: Fig. 1H
Spleen/Body weight
Yy1f/f, n=12	Yy1f/f Vav-Cre, n=5
0.0012573	0.000753453
0.00136602	0.00116279
0.00115124	0.000740436
0.000799477	0.000602183
0.00108206	0.000576606
0.00131025
0.00156684
0.00330445
0.00250087
0.00219129
0.00134989
0.00133973
Unpaired t test
P value	0.0233
P value summary	*
Significantly different (P < 0.05)?	Yes
One- or two-tailed P value?	Two-tailed
t, df	t=2.524, df=15
How big is the difference?
Mean of column A	0.001602
Mean of column B	0.0007671
Difference between means (B - A) ± SEM	-0.0008345 ± 0.0003306
95% confidence interval	-0.001539 to -0.0001299
R squared (eta squared)	0.2982
F test to compare variances
F, DFn, Dfd	9.158, 11, 4
P value	0.0465
P value summary	*
Significantly different (P < 0.05)?	Yes
Data analyzed
Sample size, column A	12
Sample size, column B	5

## Sheet: Fig. 1I
Liver/Body weight
Yy1f/f, n=12	Yy1f/f Vav-Cre, n=5
0.0333555	0.040519
0.043497	0.0323256
0.039646	0.0636775
0.0436805	0.0453895
0.0538323	0.037397
0.0405489
0.043373
0.0449405
0.0566863
0.0368652
0.049676
0.0488648
Unpaired t test
P value	0.8761
P value summary	ns
Significantly different (P < 0.05)?	No
One- or two-tailed P value?	Two-tailed
t, df	t=0.1586, df=15
How big is the difference?
Mean of column A	0.04458
Mean of column B	0.04386
Difference between means (B - A) ± SEM	-0.0007188 ± 0.004532
95% confidence interval	-0.01038 to 0.008940
R squared (eta squared)	0.001674
F test to compare variances
F, DFn, Dfd	3.157, 4, 11
P value	0.1176
P value summary	ns
Significantly different (P < 0.05)?	No
Data analyzed
Sample size, column A	12
Sample size, column B	5

## Sheet: Fig. 2B
Cell number (x106)
Vav-Cre, n=7	Yy1f/f Vav-Cre, n=10
21	21.92
20	18.72
22.4	20.96
19.6	20.4
26.3	15.8
23.3	24
23.3	19.2
	21.2
	14.2
	17.6
Unpaired t test
P value	0.0483
P value summary	*
Significantly different (P < 0.05)?	Yes
One- or two-tailed P value?	Two-tailed
t, df	t=2.150, df=15
How big is the difference?
Mean of column A	22.27
Mean of column B	19.4
Difference between means (B - A) ± SEM	-2.871 ± 1.336
95% confidence interval	-5.718 to -0.02437
R squared (eta squared)	0.2355
F test to compare variances
F, DFn, Dfd	1.610, 9, 6
P value	0.5789
P value summary	ns
Significantly different (P < 0.05)?	No
Data analyzed
Sample size, column A	7
Sample size, column B	10

## Sheet: Fig. 2D
R1 Cell number (x105)			R2 Cell number (x105)			R3 Cell number (x105)			R4 Cell number (x105)			R5 Cell number (x105)
Vav-Cre, n=7	Yy1f/f Vav-Cre, n=10		Vav-Cre, n=7	Yy1f/f Vav-Cre, n=10		Vav-Cre, n=7	Yy1f/f Vav-Cre, n=10		Vav-Cre, n=7	Yy1f/f Vav-Cre, n=10		Vav-Cre, n=7	Yy1f/f Vav-Cre, n=10
5.313	2.91536		17.262	14.9714		174.3	192.458		6.321	2.9592		0.903	0.6576
5.48	2.41488		17.56	16.1554		163.8	160.805		6.26	2.69568		0.8	0.69264
6.0256	2.64096		19.936	23.2656		184.352	174.178		4.9504	3.33264		0.784	1.13184
4.2336	1.9584		14.406	18.7884		164.836	170.544		5.9388	3.9984		0.7448	1.3056
6.6539	1.2482		21.4871	11.6446		216.186	135.88		9.7573	3.9026		1.2098	1.185
5.5221	3.096		22.7175	11.256		191.293	209.76		5.8483	7.416		0.9087	1.536
5.4988	2.0352		19.0361	14.8416		193.623	162.816		6.7104	4.9152		0.8621	1.3824
	2.0988			15.7092			182.744			3.2436			1.0388
	1.065			10.8914			123.398			1.917			0.6816
	1.5136			16.28			149.248			2.1648			0.6688
Unpaired t test			Unpaired t test			Unpaired t test			Unpaired t test			Unpaired t test
P value	<0.0001		P value	0.0524		P value	0.1388		P value	0.002		P value	0.3171
P value summary	****		P value summary	ns		P value summary	ns		P value summary	**		P value summary	ns
Significantly different (P < 0.05)?	Yes		Significantly different (P < 0.05)?	No		Significantly different (P < 0.05)?	No		Significantly different (P < 0.05)?	Yes		Significantly different (P < 0.05)?	No
One- or two-tailed P value?	Two-tailed		One- or two-tailed P value?	Two-tailed		One- or two-tailed P value?	Two-tailed		One- or two-tailed P value?	Two-tailed		One- or two-tailed P value?	Two-tailed
t, df	t=9.885, df=15		t, df	t=2.106, df=15		t, df	t=1.563, df=15		t, df	t=3.744, df=15		t, df	t=1.035, df=15
How big is the difference?			How big is the difference?			How big is the difference?			How big is the difference?			How big is the difference?
Mean of column A	5.532		Mean of column D	18.91		Mean of column G	184.1		Mean of column J	6.541		Mean of column M	0.8875
Mean of column B	2.099		Mean of column E	15.38		Mean of column H	166.2		Mean of column K	3.655		Mean of column N	1.028
Difference between means (B - A) ± SEM	-3.434 ± 0.3474		Difference between means (E - D) ± SEM	-3.535 ± 1.678		Difference between means (H - G) ± SEM	-17.87 ± 11.43		Difference between means (K - J) ± SEM	-2.886 ± 0.7709		Difference between means (N - M) ± SEM	0.1405 ± 0.1358
95% confidence interval	-4.174 to -2.693		95% confidence interval	-7.111 to 0.04203		95% confidence interval	-42.24 to 6.496		95% confidence interval	-4.529 to -1.243		95% confidence interval	-0.1489 to 0.4300
R squared (eta squared)	0.8669		R squared (eta squared)	0.2283		R squared (eta squared)	0.1401		R squared (eta squared)	0.4831		R squared (eta squared)	0.06665
F test to compare variances			F test to compare variances			F test to compare variances			F test to compare variances			F test to compare variances
F, DFn, Dfd	1.153, 6, 9		F, DFn, Dfd	1.799, 9, 6		F, DFn, Dfd	1.957, 9, 6		F, DFn, Dfd	1.097, 9, 6		F, DFn, Dfd	4.608, 9, 6
P value	0.8131		P value	0.489		P value	0.4266		P value	0.9447		P value	0.0767
P value summary	ns		P value summary	ns		P value summary	ns		P value summary	ns		P value summary	ns
Significantly different (P < 0.05)?	No		Significantly different (P < 0.05)?	No		Significantly different (P < 0.05)?	No		Significantly different (P < 0.05)?	No		Significantly different (P < 0.05)?	No
Data analyzed			Data analyzed			Data analyzed			Data analyzed			Data analyzed
Sample size, column A	7		Sample size, column D	7		Sample size, column G	7		Sample size, column J	7		Sample size, column M	7
Sample size, column B	10		Sample size, column E	10		Sample size, column H	10		Sample size, column K	10		Sample size, column N	10

## Sheet: Fig. 2F
HSC percentage			MPP percentage			HSC Cell number			MPP Cell number
Vav-Cre, n=7	Yy1f/f Vav-Cre, n=10		Vav-Cre, n=7	Yy1f/f Vav-Cre, n=10		Vav-Cre, n=7	Yy1f/f Vav-Cre, n=10		Vav-Cre, n=7	Yy1f/f Vav-Cre, n=10
0.027	0.00884		0.059	0.019		5670	1937.73		12390	4164.8
0.022	0.00859		0.055	0.018		4400	1608.05		11000	3369.6
0.039	0.00869		0.074	0.015		8736	1821.42		16576	3144
0.021	0.00886		0.049	0.018		4116	1807.44		9604	3672
0.03	0.00213		0.054	0.00416		7890	336.54		14202	657.28
0.025	0.013		0.045	0.00918		5825	3120		10485	2203.2
0.035	0.00183		0.067	0.00205		8155	351.36		15611	393.6
	0.00343			0.0051			727.16			1081.2
	0.00296			0.00476			420.32			675.92
	0.00447			0.00633			786.72			1114.08
Unpaired t test			Unpaired t test			Unpaired t test			Unpaired t test
P value	<0.0001		P value	<0.0001		P value	<0.0001		P value	<0.0001
P value summary	****		P value summary	****		P value summary	****		P value summary	****
Significantly different (P < 0.05)?	Yes		Significantly different (P < 0.05)?	Yes		Significantly different (P < 0.05)?	Yes		Significantly different (P < 0.05)?	Yes
One- or two-tailed P value?	Two-tailed		One- or two-tailed P value?	Two-tailed		One- or two-tailed P value?	Two-tailed		One- or two-tailed P value?	Two-tailed
t, df	t=8.740, df=15		t, df	t=11.73, df=15		t, df	t=7.535, df=15		t, df	t=10.81, df=15
How big is the difference?			How big is the difference?			How big is the difference?			How big is the difference?
Mean of column A	0.02843		Mean of column D	0.05757		Mean of column G	6399		Mean of column J	12838
Mean of column B	0.00628		Mean of column E	0.01016		Mean of column H	1292		Mean of column K	2048
Difference between means (B - A) ± SEM	-0.02215 ± 0.002534		Difference between means (E - D) ± SEM	-0.04741 ± 0.004041		Difference between means (H - G) ± SEM	-5107 ± 677.8		Difference between means (K - J) ± SEM	-10791 ± 998.2
95% confidence interval	-0.02755 to -0.01675		95% confidence interval	-0.05603 to -0.03880		95% confidence interval	-6552 to -3663		95% confidence interval	-12918 to -8663
R squared (eta squared)	0.8359		R squared (eta squared)	0.9018		R squared (eta squared)	0.791		R squared (eta squared)	0.8862
F test to compare variances			F test to compare variances			F test to compare variances			F test to compare variances
F, DFn, Dfd	3.114, 6, 9		F, DFn, Dfd	2.313, 6, 9		F, DFn, Dfd	4.147, 6, 9		F, DFn, Dfd	3.504, 6, 9
P value	0.1232		P value	0.2488		P value	0.0563		P value	0.0904
P value summary	ns		P value summary	ns		P value summary	ns		P value summary	ns
Significantly different (P < 0.05)?	No		Significantly different (P < 0.05)?	No		Significantly different (P < 0.05)?	No		Significantly different (P < 0.05)?	No
Data analyzed			Data analyzed			Data analyzed			Data analyzed
Sample size, column A	7		Sample size, column D	7		Sample size, column G	7		Sample size, column J	7
Sample size, column B	10		Sample size, column E	10		Sample size, column H	10		Sample size, column K	10

## Sheet: Fig. 2G
LSK percentage			MP percentage			CMP percentage			GMP percentage			MEP percentage			LSK cell number			MP cell number (x106)			CMP cell number (x106)			GMP cell number (x106)			MEP cell number (x106)
Vav-Cre, n=7	Yy1f/f Vav-Cre, n=10		Vav-Cre, n=7	Yy1f/f Vav-Cre, n=10		Vav-Cre, n=7	Yy1f/f Vav-Cre, n=10		Vav-Cre, n=7	Yy1f/f Vav-Cre, n=10		Vav-Cre, n=7	Yy1f/f Vav-Cre, n=10		Vav-Cre, n=7	Yy1f/f Vav-Cre, n=10		Vav-Cre, n=7	Yy1f/f Vav-Cre, n=10		Vav-Cre, n=7	Yy1f/f Vav-Cre, n=10		Vav-Cre, n=7	Yy1f/f Vav-Cre, n=10		Vav-Cre, n=7	Yy1f/f Vav-Cre, n=10
0.14	0.01		16.3	1.93		1.17	0.18		1.71	0.2		13.1	1.43		29400	2192		3.423	0.423056		0.2457	0.039456		0.3591	0.04384		2.751	0.313456
0.11	0.00721		14.3	2.01		1.16	0.18		1.47	0.15		11.4	1.6		22000	1349.71		2.86	0.376272		0.232	0.033696		0.294	0.02808		2.28	0.29952
0.15	0.011		16.1	3.28		1.11	0.19		1.5	0.17		13.2	2.8		33600	2305.6		3.6064	0.687488		0.24864	0.039824		0.336	0.035632		2.9568	0.58688
0.089	0.00186		12.4	2.22		0.97	0.099		1.05	0.094		10.1	1.97		17444	379.44		2.4304	0.45288		0.19	0.020196		0.206	0.019176		1.98	0.40188
0.15	0.000209		13.2	0.8		1.18	0		1.6	0.0048		10.2	0.78		39450	33.022		3.4716	0.1264		0.31034	0		0.421	0.000758		2.68	0.12324
0.1	0.0062		12.8	0.67		0.93	0.000428		1.36	0.04		10.3	0.58		23300	1488		2.9824	0.1608		0.21669	0.000103		0.31688	0.0096		2.3999	0.139
0.15	0.000207		12.6	0.6		1.27	0.000415		1.29	0.00249		9.75	0.58		34950	39.744		2.9358	0.1152		0.29591	7.97e-05		0.30057	0.000478		2.27175	0.11136
	0.000835			0.81			0.000209			0.00543			0.78			177.02			0.17172			4.43e-05			0.001151			0.16536
	0			0.62			0			0.00124			0.6			0			0.08804			0			0.000176			0.0852
	0.00081			0.78			0.000203			0.00344			0.76			142.56			0.13728			3.57e-05			0.000605			0.13376
Unpaired t test			Unpaired t test			Šídák's multiple comparisons test	Predicted (LS) mean diff.	95.00% CI of diff.	Below threshold?	Summary	Adjusted P Value				Unpaired t test			Unpaired t test			Šídák's multiple comparisons test	Predicted (LS) mean diff.	95.00% CI of diff.	Below threshold?	Summary	Adjusted P Value
P value	<0.0001		P value	<0.0001											P value	<0.0001		P value	<0.0001
P value summary	****		P value summary	****		Vav-Cre - Yy1f/fVav-Cre									P value summary	****		P value summary	****		Vav-Cre - Yy1f/fVav-Cre
Significantly different (P < 0.05)?	Yes		Significantly different (P < 0.05)?	Yes		CMP	1.048	0.2687 to 1.827	Yes	**	0.0051				Significantly different (P < 0.05)?	Yes		Significantly different (P < 0.05)?	Yes		CMP	0.2351	0.05671 to 0.4135	Yes	**	0.0062
One- or two-tailed P value?	Two-tailed		One- or two-tailed P value?	Two-tailed		GMP	1.359	0.5794 to 2.138	Yes	***	0.0003				One- or two-tailed P value?	Two-tailed		One- or two-tailed P value?	Two-tailed		GMP	0.3051	0.1267 to 0.4835	Yes	***	0.0003
t, df	t=14.61, df=15		t, df	t=20.15, df=15		MEP	9.962	9.183 to 10.74	Yes	****	<0.0001				t, df	t=11.09, df=15		t, df	t=18.75, df=15		MEP	2.238	2.060 to 2.417	Yes	****	<0.0001
How big is the difference?			How big is the difference?												How big is the difference?			How big is the difference?
Mean of column A	0.127		Mean of column D	13.96		Test details	Predicted (LS) mean 1	Predicted (LS) mean 2	Predicted (LS) mean diff.	SE of diff.	N1	N2	t	DF	Mean of column P	28592		Mean of column S	3.101		Test details	Predicted (LS) mean 1	Predicted (LS) mean 2	Predicted (LS) mean diff.	SE of diff.	N1	N2	t	DF
Mean of column B	0.003833		Mean of column E	1.372											Mean of column Q	810.7		Mean of column T	0.2739
Difference between means (B - A) ± SEM	-0.1232 ± 0.008428		Difference between means (E - D) ± SEM	-12.59 ± 0.6247		Vav-Cre - Yy1f/fVav-Cre									Difference between means (Q - P) ± SEM	-27781 ± 2505		Difference between means (T - S) ± SEM	-2.827 ± 0.1508		Vav-Cre - Yy1f/fVav-Cre
95% confidence interval	-0.1411 to -0.1052		95% confidence interval	-13.92 to -11.25		CMP	1.113	0.06503	1.048	0.3142	7	10	3.335	45	95% confidence interval	-33121 to -22442		95% confidence interval	-3.149 to -2.506		CMP	0.2485	0.01334	0.2351	0.07194	7	10	3.268	45
R squared (eta squared)	0.9344		R squared (eta squared)	0.9644		GMP	1.426	0.06714	1.359	0.3142	7	10	4.324	45	R squared (eta squared)	0.8913		R squared (eta squared)	0.9591		GMP	0.3191	0.01395	0.3051	0.07194	7	10	4.241	45
						MEP	11.15	1.188	9.962	0.3142	7	10	31.71	45							MEP	2.474	0.236	2.238	0.07194	7	10	31.11	45
F test to compare variances			F test to compare variances												F test to compare variances			F test to compare variances
F, DFn, Dfd	37.35, 6, 9		F, DFn, Dfd	3.180, 6, 9											F, DFn, Dfd	73.20, 6, 9		F, DFn, Dfd	4.366, 6, 9
P value	<0.0001		P value	0.1168											P value	<0.0001		P value	0.0484
P value summary	****		P value summary	ns											P value summary	****		P value summary	*
Significantly different (P < 0.05)?	Yes		Significantly different (P < 0.05)?	No											Significantly different (P < 0.05)?	Yes		Significantly different (P < 0.05)?	Yes
Data analyzed			Data analyzed												Data analyzed			Data analyzed
Sample size, column A	7		Sample size, column D	7											Sample size, column P	7		Sample size, column S	7
Sample size, column B	10		Sample size, column E	10											Sample size, column Q	10		Sample size, column T	10

[truncated: 47 more sheets: Fig. 2H, Fig. 2J, Fig. 2K, Fig. 2L, Fig. 3B, Fig. 3C, Fig. 3D, Fig. 3E, Fig. 3F, Fig. 3G, Fig. 4B, Fig. 4E, Fig. 4G, Fig. 4H, Fig. 5D, Fig. 5E, Fig. 5F, Fig. 5G, Fig. 5H, Fig. 5I …]
